# Supplementary material for: Concordance of Abundance for Mutational EGFR and Co-Mutational TP53 with Efficacy of EGFR-TKI Treatment in Metastatic Patients with Non-Small-Cell Lung Cancer
Source: Curr Oncol. 2023 Sep 15;30(9):8464–76. doi: 10.3390/curroncol30090616 (PMC10528559; doi:10.3390/curroncol30090616)
Supplement: Supplementary file 1 [file curroncol-30-00616-s001.zip]

Archive with 10 entries (10 files):
- Supplementary Figure 1.tif
- __MACOSX/._Supplementary Figure 1.tif
- Supplementary Figure 2.tif
- __MACOSX/._Supplementary Figure 2.tif
- Supplementary Figure 3.tif
- __MACOSX/._Supplementary Figure 3.tif
- Supplementary Table 1.docx
- __MACOSX/._Supplementary Table 1.docx
- Supplementary Table 2.docx
- __MACOSX/._Supplementary Table 2.docx
